# Supplementary material for: Analysis of Integrin αIIb Subunit Dynamics Reveals Long-Range Effects of Missense Mutations on Calf Domains
Source: Int J Mol Sci. 2022 Jan 13;23(2):858. doi: 10.3390/ijms23020858 (PMC8776176; doi:10.3390/ijms23020858)
Supplement: Supplementary file 1 [file ijms-23-00858-s001.zip]

Archive with 1 entries (1 files):
- ijms-1509076-Supplementary-Material-Modified-Version-FINAL.pdf
